# Supplementary material for: Geographical and temporal variations in availability of national price negotiated novel anticancer drugs: a spatial statistical study based on two cross-sectional datasets in China
Source: Front Pharmacol. 2025 Jul 25;16:1604008. doi: 10.3389/fphar.2025.1604008 (PMC12331625; doi:10.3389/fphar.2025.1604008)
Supplement: Supplementary file 2 [file Supplementaryfile2.xlsx]

## Sheet: Sheet1
Basic Status of Drug-Providing Institutions
region	province	number of price-negotiated NADs supplied		number of drug-providing hospitals								number of drug-providing retail pharmacies
				tertiary		secondary		primary		any
		Jan.	Oct.	Jan.	Oct.	Jan.	Oct.	Jan.	Oct.	Jan.	Oct.	Jan.	Oct.
Eastern	Beijing	60	70	104	109	36	35	24	30	164	174	56	68
Eastern	Shanghai	59	69	53	53	49	48	32	41	134	142	54	58
Eastern	Tianjin	57	69	44	45	33	36	19	26	96	107	51	50
Eastern	Hainan	54	65	25	29	16	16	7	11	48	56	28	41
Eastern	Fujian	60	69	81	84	105	108	49	57	235	249	179	201
Eastern	Hebei	60	69	79	83	363	375	66	85	508	543	168	197
Eastern	Jiangsu	62	71	191	204	176	185	71	76	438	465	386	415
Eastern	Zhejiang	61	71	158	174	141	143	122	147	421	464	463	523
Eastern	Shandong	62	71	166	169	269	289	96	112	531	570	540	617
Eastern	Guangdong	61	71	248	264	168	187	46	61	462	512	480	511
Eastern	Liaoning	61	70	119	122	62	74	13	14	194	210	155	169
Central	Anhui	62	68	126	134	161	159	35	50	322	343	208	227
Central	Heilongjiang	59	69	81	83	129	132	23	26	233	241	78	96
Central	Henan	61	70	186	202	296	300	44	58	526	560	452	539
Central	Hubei	59	70	131	148	111	109	22	24	264	281	290	316
Central	Shanxi	62	71	49	54	189	196	122	126	360	376	183	213
Central	Jiangxi	59	70	77	79	153	165	27	30	257	274	146	152
Central	Jilin	60	69	45	45	54	58	2	4	101	107	73	83
Central	Hunan	60	70	116	125	137	147	9	10	262	282	286	336
Western	Inner Mongolia	58	67	66	68	88	90	11	19	165	177	94	111
Western	Xinjiang	57	67	53	55	96	99	18	21	167	175	92	121
Western	Gansu	60	69	55	59	73	76	5	4	133	139	45	51
Western	Shaanxi	60	69	66	70	150	159	13	16	229	245	116	125
Western	Yunnan	60	70	83	88	139	144	11	14	233	246	136	161
Western	Chongqing	60	70	59	64	84	89	18	20	161	173	127	134
Western	Guangxi	59	69	96	103	101	100	8	8	205	211	150	159
Western	Ningxia	55	63	15	15	16	17	2	3	33	35	24	25
Western	Sichuan	58	69	212	230	69	71	12	14	293	315	253	283
Western	Guizhou	59	69	58	64	63	71	4	5	125	140	93	102
Western	Qinghai	52	59	11	12	4	6	0	0	15	18	12	13
Western	Tibet	14	15	5	5	2	2	0	1	7	8	1	1
