# Supplementary material for: Geographical and temporal variations in availability of national price negotiated novel anticancer drugs: a spatial statistical study based on two cross-sectional datasets in China
Source: Front Pharmacol. 2025 Jul 25;16:1604008. doi: 10.3389/fphar.2025.1604008 (PMC12331625; doi:10.3389/fphar.2025.1604008)
Supplement: Supplementary file 3 [file Supplementaryfile3.xlsx]

## Sheet: Sheet1
	Process of Independent variable selection: collinearity and model fit test
Model	Dependent Variable	Independet variable	VIF （OLS)	R2 (OLS)	Adjusted R2 (OLS)	R2 (GWR)	Adjusted R2 (GWR)	Note
A	Weighted Supply Number of Overall Drug-Providing Hospitals/1,000 patient（Jan.)	GDP per capita 2023	1.011	0.498	0.462	0.608	0.58	-
		Number of Tertiary A-Grade Hospitals
B	Weighted Supply Number of Overall Drug-Providing Hospitals/1,000 patient（Oct.)	GDP per capita 2023	1.011	0.497	0.461	0.61	0.582	-
		Number of Tertiary A-Grade Hospitals
C	Weighted Supply Number of Overall Drug-Providing Retail Pharmacies/1,000 patient（Jan.)	GDP per capita 2023	1.013	0.164	0.104	0.282	0.231	-
		Number of Chain Pharmacies		0.14	0.078	0.26	0.206
D	Weighted Supply Number of Overall Drug-Providing Retail Pharmacies/1,000 patient（Oct.)	GDP per capita 2023	1.013	0.14	0.078	0.26	0.206	-
		Number of Chain Pharmacies
E	Weighted Supply Number of Overall Drug-Providing Institutions/1,000 patient（Jan.)	GDP per capita 2023	1.282	0.455	0.395	-	-	OLS collinearity
		Number of Tertiary A-Grade Hospitals	6.055
		Number of Chain Pharmacies	6.066
F	Weighted Supply Number of Overall Drug-Providing Institutions/1,000 patient（Jan.)	GDP per capita 2023	1.013	0.398	0.355	-	-	OLS poorer fit
		Number of Chain Pharmacies
G	Weighted Supply Number of Overall Drug-Providing Institutions/1,000 patient（Jan.)	GDP per capita 2023	1.011	0.425	0.384	0.618	0.59	OLS better fit
		Number of Tertiary A-Grade Hospitals
H	Weighted Supply Number of Overall Drug-Providing Institutions/1,000 patient（Oct.)	GDP per capita 2023	1.282	0.376	0.307	-	-	OLS collinearity
		Number of Tertiary A-Grade Hospitals	6.055
		Number of Chain Pharmacies	6.066
I	Weighted Supply Number of Overall Drug-Providing Institutions/1,000 patient（Oct.)	GDP per capita 2023	1.013	0.324	0.275	-	-	OLS poorer fit
		Number of Chain Pharmacies
J	Weighted Supply Number of Overall Drug-Providing Institutions/1,000 patient（Oct.)	GDP per capita 2023	1.011	0.353	0.307	0.546	0.514	OLS better fit
		Number of Tertiary A-Grade Hospitals
